# Supplementary material for: Neuroprotective Effects of Albizia lebbeck (L.) Benth. Leaf Extract against Glutamate-Induced Endoplasmic Reticulum Stress and Apoptosis in Human Microglial Cells
Source: Pharmaceuticals (Basel). 2023 Jul 10;16(7):989. doi: 10.3390/ph16070989 (PMC10384906; doi:10.3390/ph16070989)
Supplement: Supplementary file 1 [file pharmaceuticals-16-00989-s001.zip]

Archive with 1 entries (1 files):
- pharmaceuticals-2483756-supplementary.pdf
